# Supplementary material for: Synergistic fusion: An integrated pipeline of CLAHE, YOLO models, and advanced super-resolution for enhanced thermal eye detection
Source: PLoS One. 2025 Jul 18;20(7):e0328227. doi: 10.1371/journal.pone.0328227 (PMC12273955; doi:10.1371/journal.pone.0328227)
Supplement: S1 File — (ZIP) [file pone.0328227.s001.zip]

Archive with 26 entries (25 files):
- PLOS_SI/
- PLOS_SI/S1.tif
- PLOS_SI/S10.tif
- PLOS_SI/S11.tif
- PLOS_SI/S12.tif
- PLOS_SI/S13.tif
- PLOS_SI/S14.tif
- PLOS_SI/S15.tif
- PLOS_SI/S16.tif
- PLOS_SI/S17.tif
- PLOS_SI/S18.tif
- PLOS_SI/S19.tif
- PLOS_SI/S2.tif
- PLOS_SI/S20.tif
- PLOS_SI/S21.tif
- PLOS_SI/S22.tif
- PLOS_SI/S23.tif
- PLOS_SI/S24.tif
- PLOS_SI/S25.tif
- PLOS_SI/S3.tif
- PLOS_SI/S4.tif
- PLOS_SI/S5.tif
- PLOS_SI/S6.tif
- PLOS_SI/S7.tif
- PLOS_SI/S8.tif
- PLOS_SI/S9.tif
